# Supplementary material for: Smooth Muscle Cell Phenotypic Switch Induced by Traditional Cigarette Smoke Condensate: A Holistic Overview
Source: Int J Mol Sci. 2023 Mar 29;24(7):6431. doi: 10.3390/ijms24076431 (PMC10094728; doi:10.3390/ijms24076431)
Supplement: Supplementary file 1 [file ijms-24-06431-s001.zip]

Archive with 1 entries (1 files):
- ijms-2249576-supplementary.pdf
